# Supplementary material for: The Polygenic Risk Score for Parkinson’s Disease Is Associated with Becoming a Medical Doctor or Dentist
Source: Genes (Basel). 2025 Mar 28;16(4):384. doi: 10.3390/genes16040384 (PMC12026780; doi:10.3390/genes16040384)
Supplement: Supplementary file 1 [file genes-16-00384-s001.zip]

Archive with 2 entries (2 files):
- Table S1.txt
- ukb_parkinPRSjobs_SOM_gene_submitted.pdf
