# Supplementary material for: The Polygenic Risk Score for Parkinson’s Disease Is Associated with Becoming a Medical Doctor or Dentist
Source: Genes (Basel). 2025 Mar 28;16(4):384. doi: 10.3390/genes16040384 (PMC12026780; doi:10.3390/genes16040384)
Supplement: Supplementary file 1 [file genes-16-00384-s001.zip › Table S1.txt]

The list of SNPs, alleles and the effects used for the calculation of PD PRS.
SNP	Allele	Effect
10:102056734	T	0.3817
10:102747363	T	0.0443
10:102764511	A	0.0541
10:102819050	A	-0.0457
10:103373463	T	0.1323
10:103550281	T	-0.1095
10:103560333	T	-0.0378
10:103741188	T	0.1073
10:103940629	A	-0.0617
10:103941875	T	0.1667
10:104015279	A	-0.0795
10:104034550	T	-0.0746
10:104198528	A	0.0948
10:104232209	T	0.1364
10:104499594	T	0.1619
10:104562212	T	0.0448
10:104582155	A	-0.0567
10:104606615	T	0.1641
10:104635103	A	-0.0365
10:104785737	T	-0.1325
10:105011895	T	0.0937
10:105038008	A	-0.1579
10:105274722	T	0.0838
10:10840535	A	0.0482
10:10915790	A	-0.0549
10:115695018	A	0.071
10:116304456	T	-0.0444
10:118619934	A	0.0468
10:120513020	A	-0.0363
10:121260786	A	-0.3907
10:121361986	T	-0.0546
10:121408106	T	-0.0788
10:121427518	A	0.0389
10:121459087	A	-0.0704
10:121536327	A	0.4279
10:121667020	T	0.0666
10:121842595	A	0.1929
10:123024181	T	-0.0351
10:126018115	A	-0.0354
10:126502854	T	0.0872
10:127211308	T	-0.0393
10:128143338	A	-0.0476
10:129844569	A	-0.0338
10:13041990	A	-0.1904
10:13315397	A	0.2842
10:1414292	T	-0.1537
10:15521879	T	-0.0968
10:15563450	T	0.0728
10:17012333	A	-0.0359
10:18947947	A	-0.04
10:2374998	T	0.0416
10:27198118	T	0.2103
10:29579210	A	0.0396
10:35533707	A	0.0395
10:38155210	T	0.0407
10:42479198	T	0.0428
10:42978025	T	-0.0421
10:48433720	A	-0.0481
10:49829677	A	-0.0475
10:49842179	T	0.0712
10:49902408	T	-0.0425
10:50821191	T	-0.0471
10:55564846	T	-0.0335
10:570172	T	-0.0337
10:57641629	T	-0.076
10:5884636	T	0.0532
10:61638804	T	-0.0315
10:63678484	T	0.0723
10:64238165	T	0.095
10:6947633	T	-0.0482
10:71062880	A	-0.0418
10:73052632	A	0.0448
10:77875070	T	0.04
10:78157572	T	0.0286
10:78248191	A	-0.0352
10:78503927	T	0.0488
10:7884933	A	0.0605
10:8011423	A	-0.0338
10:87824238	A	-0.0313
10:90027875	A	-0.0273
10:90922890	T	-0.0549
10:92811346	A	-0.0414
10:95456048	T	0.154
10:95470087	T	0.04
10:95878913	T	0.1233
10:96532607	T	0.0343
10:97070661	A	-0.0397
10:97827715	T	-0.0333
10:99423748	T	-0.0531
10:99504725	A	-0.0348
11:102824060	T	-0.0393
11:103529655	T	0.0479
11:103618375	T	-0.0606
11:10475856	A	-0.0613
11:10525791	A	-0.1399
11:105458683	A	0.0376
11:10558777	A	0.0849
11:10560447	A	-0.1356
11:10628883	A	-0.1604
11:10654890	A	-0.0903
11:10660840	T	-0.0509
11:108138003	T	-0.1239
11:10820384	A	0.0608
11:108368469	T	0.0627
11:110010026	T	0.0381
11:111114397	A	0.0667
11:113335572	A	0.09
11:113465627	A	-0.0542
11:116684028	T	0.0513
11:116688478	T	-0.0427
11:117189216	A	0.0251
11:118620697	T	-0.0314
11:118965479	A	-0.0596
11:120178753	T	-0.0562
11:122026460	T	0.0617
11:1227939	T	0.0496
11:125576888	T	0.0794
11:129173590	T	-0.0406
11:133707509	A	-0.105
11:133714560	A	-0.1566
11:133725945	A	0.0586
11:133754831	A	-0.0501
11:133834104	T	0.0477
11:133847343	T	0.1214
11:133901772	A	-0.0484
11:134025501	A	0.0487
11:1393104	A	0.0849
11:1478565	T	0.0592
11:16158420	A	0.0402
11:18290067	T	0.0366
11:1901467	A	-0.0711
11:19071985	A	-0.1591
11:20961993	T	0.0348
11:2200949	A	0.0411
11:22180307	A	0.0397
11:27645530	A	-0.0314
11:33088727	A	0.0387
11:45859387	A	0.0484
11:46449291	A	0.1235
11:47013853	A	-0.1857
11:47389687	T	0.1905
11:47466442	A	-0.0476
11:47728049	T	0.1053
11:49769264	T	0.0458
11:5143309	T	-0.0446
11:546478	A	-0.1216
11:549119	T	0.0544
11:54939293	A	-0.0545
11:56965974	A	-0.0567
11:57433327	T	-0.0394
11:57550919	A	0.345
11:57676816	A	0.0872
11:57733923	T	0.0422
11:57870219	A	0.2761
11:57928108	A	-0.0763
11:57984777	T	-0.0324
11:58406765	T	0.0618
11:60951294	A	-0.0318
11:61432195	A	-0.0451
11:62230459	T	0.0393
11:62555242	A	-0.0389
11:6286156	A	0.044
11:63806993	T	-0.0473
11:65578309	A	0.0981
11:65992439	A	0.0882
11:66115782	T	0.0393
11:66373305	A	0.0406
11:6647931	T	0.0407
11:66646365	T	0.0704
11:67497233	T	0.0839
11:68024813	T	0.0421
11:68406324	A	-0.1521
11:6905024	T	0.0361
11:70896503	A	0.1014
11:73009929	A	-0.0648
11:73272191	A	0.0635
11:75237411	T	0.0532
11:7532175	T	-0.0348
11:7677245	A	0.0914
11:76920983	A	0.0347
11:77928036	T	0.0491
11:8055832	T	0.0365
11:83173973	A	-0.0388
11:83487931	T	0.1186
11:83488901	T	-0.0646
11:839155	A	0.0341
11:85621406	T	-0.0427
11:87975298	T	0.0498
11:9045583	A	-0.0724
11:93292955	T	-0.0413
11:93561149	A	0.1769
11:93576556	T	-0.0437
11:95471908	A	0.034
12:102151977	T	0.0706
12:105495834	A	-0.0389
12:106667972	A	0.1209
12:106692088	A	-0.0329
12:106926499	A	0.0519
12:109274540	A	0.0716
12:109788019	T	0.0441
12:109846466	T	-0.0654
12:110040622	A	0.0391
12:110057250	T	-0.0554
12:111248624	T	0.0423
12:113361117	T	-0.0354
12:121273439	A	0.1532
12:121490520	T	0.0336
12:121591632	A	0.0661
12:121743034	T	0.0975
12:122220917	A	0.0918
12:122481290	T	0.0388
12:122513708	T	0.0929
12:122813591	T	-0.0656
12:122816734	T	0.1688
12:122891863	T	0.2436
12:122981059	T	-0.101
12:123079020	T	-0.0556
12:123124138	T	-0.1023
12:123142617	A	-0.0837
12:123189794	T	0.0541
12:123296204	A	-0.0634
12:123326598	T	0.1478
12:123334442	T	0.1321
12:123341500	A	0.2448
12:123345509	T	-0.1137
12:123418656	T	0.2428
12:123525280	A	0.0692
12:123585705	T	0.0938
12:123744082	A	0.2577
12:123803889	T	-0.1129
12:123882462	T	-0.1349
12:123912213	T	-0.0579
12:123923612	A	0.2771
12:124134802	T	-0.0675
12:124405269	A	0.2589
12:130992170	A	0.0659
12:131066584	T	-0.0604
12:133063768	A	0.0601
12:133081895	T	0.0605
12:133204740	T	-0.1244
12:133294231	T	-0.056
12:133302677	T	-0.1208
12:133330358	A	0.0896
12:133341524	T	0.0472
12:15063590	T	0.0371
12:15271196	T	0.0332
12:18407074	A	-0.0308
12:25243270	T	0.0363
12:27870807	A	0.0518
12:30895251	T	0.0519
12:32147341	A	-0.0829
12:32310847	T	0.0536
12:39174139	T	-0.1421
12:39441863	A	-0.1774
12:39717893	T	-0.1026
12:39738666	A	0.1951
12:39946354	A	0.042
12:40011524	A	0.1573
12:40042940	T	-0.1421
12:40166257	T	0.04
12:40252360	T	-0.1498
12:40314046	A	-0.0527
12:40349236	A	0.1591
12:40380035	A	-0.0566
12:40388109	T	0.3875
12:40437969	A	-0.3026
12:40575173	T	-0.1181
12:40607566	A	0.0487
12:40614434	T	0.1454
12:40614656	A	-0.0887
12:40698422	T	0.0979
12:40707861	T	-0.1067
12:40713899	T	-0.1685
12:40730463	T	-0.0448
12:40734202	A	2.4354
12:40753796	T	-0.2303
12:40783148	A	-0.0344
12:40829565	A	-0.0816
12:40852535	A	-0.0901
12:40933367	A	0.0457
12:40989183	A	0.0559
12:41001985	A	-0.3918
12:41002640	A	-0.0541
12:41006567	T	-0.1588
12:41140702	A	0.138
12:41251554	A	-0.2365
12:41407403	A	-0.0455
12:46134812	T	-0.0434
12:46419086	T	-0.0523
12:46623807	A	-0.0404
12:47600229	A	0.0376
12:4813236	T	-0.0393
12:491454	A	0.1209
12:49472965	A	0.0387
12:49653229	A	0.1371
12:49943840	T	0.0722
12:50183078	T	0.1276
12:51630614	T	-0.0369
12:52092808	A	-0.0554
12:53468419	T	0.0443
12:53743041	A	-0.0499
12:53753580	T	0.1374
12:54023491	A	0.0549
12:54359946	T	0.0723
12:557394	A	0.0536
12:5864520	T	-0.1561
12:6090545	T	0.0363
12:62772848	T	-0.0883
12:62846107	T	-0.0346
12:6423900	A	0.0905
12:65385026	A	-0.041
12:6541127	T	0.1835
12:66379291	A	-0.0376
12:69711929	T	0.0679
12:72179446	T	0.2839
12:72714601	T	-0.0481
12:77140628	T	0.0381
12:9056410	A	0.0452
12:946878	A	-0.0344
12:98939838	A	0.0534
13:102951577	A	0.0484
13:102996713	A	-0.0361
13:103215520	A	0.1072
13:103345465	T	0.0366
13:103549928	T	-0.0942
13:103694513	A	0.0511
13:111682704	A	0.0454
13:111863720	T	0.0655
13:113530199	A	-0.0563
13:20767957	T	-0.0427
13:24823347	T	0.0466
13:36236428	A	0.0515
13:36837999	T	-0.0492
13:40391182	A	-0.0359
13:46594619	T	0.1786
13:49927732	T	0.0626
13:49977462	T	0.045
13:49988458	T	-0.0407
13:50072429	T	-0.0633
13:50296115	T	-0.0978
13:57587410	T	-0.0422
13:74511054	T	0.0305
13:97865021	T	0.0677
13:98139677	T	-0.0532
14:100181563	A	-0.0384
14:101201630	T	0.0836
14:101920759	T	0.1214
14:101979288	A	-0.0305
14:102603455	A	0.073
14:103191471	A	0.0351
14:103351731	A	0.1973
14:104399640	A	0.0553
14:105178153	T	-0.0411
14:105575701	A	0.0517
14:105623612	T	-0.0294
14:21046363	A	0.0565
14:23786636	A	-0.076
14:23888040	T	-0.026
14:24488871	A	-0.0463
14:28083229	A	-0.0611
14:29604150	A	-0.0411
14:32473171	A	-0.0369
14:32706072	T	-0.0448
14:35139402	A	0.0634
14:38001181	A	-0.052
14:38230092	T	-0.0439
14:46328469	T	0.0395
14:46589207	A	0.0334
14:47246378	T	0.024
14:47818438	A	-0.0484
14:55257590	A	0.0364
14:55348869	T	-0.0831
14:55405392	T	-0.0995
14:55801687	A	0.0534
14:55823422	T	-0.0436
14:55967795	T	-0.0581
14:56191413	T	-0.058
14:56209043	T	-0.0662
14:58722700	T	-0.1031
14:58797640	T	0.0334
14:60064683	T	-0.0282
14:60664598	A	0.0617
14:60743219	A	-0.0415
14:61050397	A	-0.056
14:61278684	A	0.0293
14:75234329	A	-0.0558
14:75379153	A	0.0843
14:77140698	T	-0.0301
14:88472612	T	0.0625
14:90338638	A	0.1432
14:91643658	A	0.0866
14:91682844	T	-0.0452
14:94354476	A	-0.1298
14:94835046	T	0.0444
14:94881756	A	-0.0399
14:94901078	A	0.0625
15:31328491	A	0.0919
15:31848458	T	-0.0404
15:41063588	A	0.1098
15:41407730	T	-0.0634
15:41798614	T	-0.0412
15:41898885	A	-0.0365
15:42030849	A	-0.1681
15:42389057	A	0.1452
15:42439376	A	0.0344
15:42442999	T	0.0944
15:42541845	T	-0.0518
15:42709998	T	-0.0552
15:42899817	A	0.1903
15:43018691	T	0.0411
15:43420811	T	0.1393
15:49174661	T	0.2266
15:49599434	A	0.0362
15:50741068	A	0.0557
15:50995847	T	-0.0619
15:54296414	A	-0.1437
15:56499482	T	-0.059
15:60908307	T	-0.0319
15:61997385	T	-0.1162
15:62005917	A	0.0431
15:62067898	A	-0.1303
15:62073755	A	-0.2425
15:62136413	A	-0.1124
15:63348087	A	-0.04
15:63634405	T	0.0314
15:63819427	A	0.0463
15:64138871	A	-0.072
15:67153553	T	0.0417
15:69171255	T	0.1389
15:69689440	T	-0.1395
15:72835015	A	0.0506
15:73100694	A	0.0349
15:74491145	T	-0.1103
15:74571051	T	0.1093
15:74734500	A	0.0586
15:75020250	A	-0.0629
15:75058402	T	-0.1505
15:75246105	A	-0.0782
15:75292074	T	0.0482
15:76017452	T	0.0344
15:76103408	T	-0.0291
15:78561627	T	0.0383
15:78662548	A	-0.0418
15:79220549	A	0.0562
15:79425765	A	0.0377
15:79819170	A	-0.0446
15:84224812	T	-0.0691
15:84290472	A	0.0471
15:84946652	A	0.0784
15:91558553	T	0.068
15:95477217	T	-0.0336
15:98508671	A	-0.0516
15:98512431	T	0.1441
16:11694062	A	0.0504
16:11844290	T	0.0617
16:1272865	A	-0.0295
16:1409080	A	0.0282
16:1436510	A	0.0578
16:14392641	T	-0.0376
16:1537283	T	-0.0879
16:1593645	T	-0.0499
16:19279380	T	0.0632
16:1951624	T	-0.0889
16:1978487	T	0.0532
16:19845423	A	-0.0449
16:1997113	A	-0.127
16:2051428	A	-0.056
16:20548251	T	-0.0512
16:2109953	T	0.0443
16:2114644	T	0.0873
16:2244531	T	0.0425
16:22885979	A	-0.0758
16:2318335	A	0.0278
16:23373419	A	-0.0863
16:28566158	T	-0.0386
16:28952638	T	-0.0635
16:29892184	A	-0.0447
16:30510571	T	0.041
16:30520856	T	-0.0481
16:30553899	A	-0.0476
16:30571910	T	-0.0658
16:30943096	A	-0.0903
16:30999369	T	-0.2137
16:31004169	T	0.0756
16:31370452	T	0.0378
16:34466252	T	0.0702
16:3768576	A	0.0469
16:4023553	A	-0.0388
16:429926	T	0.2396
16:46778070	A	-0.045
16:47303635	T	0.0309
16:48114850	A	0.0876
16:49743706	A	-0.045
16:5072402	A	0.0523
16:50736656	A	0.0601
16:52535810	T	-0.0477
16:52636242	A	0.0659
16:52885212	A	-0.0402
16:56432517	A	-0.0505
16:67059547	T	-0.0768
16:67701447	A	0.072
16:68001447	T	-0.0775
16:70798714	T	-0.2
16:71451526	T	-0.2423
16:71986764	A	-0.0391
16:71994932	A	0.0648
16:76514288	T	-0.2397
16:76604421	T	-0.033
16:81906639	T	-0.0766
16:82921181	T	-0.0779
16:84031166	T	0.0952
16:84141147	T	0.0751
16:84146861	T	0.0349
16:88832133	A	-0.1072
16:89235655	A	0.1015
16:89369869	A	-0.0645
16:89558705	A	0.0449
16:89570919	A	0.0788
16:89986117	T	0.0676
17:16064716	A	0.0549
17:16315919	A	-0.0451
17:16463883	T	-0.0654
17:17422768	T	-0.0364
17:17716531	A	-0.0529
17:17975385	A	0.135
17:18003845	T	0.0453
17:18063441	T	-0.0451
17:18914688	A	0.0559
17:26610513	T	-0.0331
17:27897585	T	0.042
17:27910095	A	-0.1632
17:28208704	A	-0.2234
17:29545441	T	-0.0623
17:3078785	A	-0.084
17:33729063	T	-0.0388
17:3373479	A	0.0444
17:33994980	A	0.052
17:36896751	A	-0.0561
17:39000264	A	-0.0696
17:39128033	T	0.0315
17:39147635	T	0.0589
17:40741013	T	0.0646
17:40782389	T	0.0671
17:41076297	A	0.0449
17:41836456	A	0.0728
17:42160711	A	-0.1093
17:42294462	A	0.0634
17:42319743	T	-0.0643
17:42436220	A	0.1054
17:42786711	A	0.121
17:42929985	T	0.0567
17:43060768	T	0.1044
17:43073296	T	0.0911
17:43278576	T	-0.0645
17:43367424	T	0.0386
17:43405846	A	-0.1374
17:43417273	T	-0.191
17:43421359	T	0.0914
17:43445484	T	-0.0612
17:43450305	T	0.1153
17:43458641	T	-0.0303
17:43472507	A	-0.08
17:43510650	A	0.05
17:43516175	A	-0.2917
17:43559955	T	-0.2548
17:43744203	T	-0.271
17:43748712	A	-0.0773
17:43768534	A	0.0526
17:43784228	T	0.0775
17:43798308	A	-0.2245
17:43857449	T	-0.3906
17:43870691	A	-0.0663
17:43901665	T	-0.153
17:43934332	T	0.0738
17:43935838	T	0.0971
17:43994763	A	-0.0442
17:43998278	T	-0.1538
17:44019672	A	0.0873
17:44019712	A	0.0716
17:44071851	A	-0.1281
17:44078618	T	0.1735
17:44081178	T	-0.0657
17:44189067	A	0.1354
17:44687696	A	-0.5875
17:44808902	A	-0.2034
17:44833217	A	0.0772
17:44868187	A	0.05
17:44899464	A	0.0589
17:44914558	T	-0.1824
17:44916533	T	0.2253
17:44923793	A	0.0691
17:44981466	T	0.0406
17:4528026	A	-0.0376
17:46895360	A	-0.0385
17:4725920	T	0.0395
17:4858206	A	-0.0719
17:48599195	T	0.1137
17:48974814	T	-0.0322
17:54246753	T	0.0469
17:56507063	T	0.0416
17:57111269	A	-0.044
17:59918091	A	-0.0779
17:60188441	A	0.0772
17:60257545	T	0.1077
17:61666687	T	-0.0873
17:65885911	T	-0.0414
17:7033465	A	0.0822
17:7121785	T	-0.0421
17:7213694	A	-0.0319
17:73024186	T	-0.0369
17:7355621	A	-0.0554
17:73587257	A	-0.0961
17:73971899	T	0.0412
17:7439739	T	-0.0382
17:76377458	A	-0.0447
17:76419637	T	0.0788
17:7733037	T	-0.0401
17:7769486	A	-0.1442
17:7845647	A	-0.0521
17:79550948	T	0.1234
17:79933363	T	0.037
17:80054926	A	0.0698
17:8051639	A	0.0457
17:80837383	A	-0.161
17:8111903	T	0.0937
17:8209654	T	0.1341
18:21105445	A	-0.0488
18:21176770	T	0.0795
18:23411752	T	-0.055
18:24839176	A	-0.0912
18:31304318	T	0.0525
18:31425505	A	0.0537
18:31730449	A	-0.0461
18:36897247	A	0.0348
18:40567363	A	0.0872
18:40596271	A	0.1263
18:40628467	T	0.1013
18:40673380	A	-0.0981
18:40712011	A	0.1097
18:40940932	T	-0.0774
18:43302851	T	0.0415
18:44040660	T	-0.0422
18:44333301	T	0.0664
18:44677466	A	0.0916
18:49928628	A	-0.0483
18:50323437	A	-0.0423
18:52717564	T	0.0544
18:52757346	T	0.0567
18:53048678	A	-0.0348
18:56490046	T	-0.0584
18:60772533	A	0.0391
18:61465244	T	0.0396
18:61482617	T	0.2091
18:6403285	A	-0.038
18:67594861	T	-0.18
18:67950442	T	-0.0544
18:67964381	T	0.0617
18:72441535	A	0.043
18:77723435	T	-0.0451
19:10275184	A	-0.0701
19:10422166	T	0.0509
19:10663997	T	0.1611
19:10730352	A	-0.0486
19:10956368	A	-0.0871
19:11025817	A	0.1436
19:11084467	A	0.2043
19:11459669	A	-0.0674
19:17580707	A	0.0371
19:17586841	A	0.1534
19:1852582	A	-0.0522
19:1909714	A	0.0628
19:19293661	T	-0.0626
19:21186844	A	0.0578
19:2267939	A	0.0367
19:2318087	T	0.1068
19:2322165	A	0.0919
19:2341047	T	-0.0707
19:2366242	T	0.0609
19:30319203	A	-0.0363
19:31891006	A	-0.0342
19:33050270	T	0.042
19:33346433	A	-0.0861
19:33652036	A	0.0956
19:33906102	A	-0.0343
19:35729366	T	-0.0543
19:36011081	A	0.0442
19:3755962	A	-0.0339
19:38222914	T	0.1495
19:39116961	A	0.1283
19:39756425	T	-0.1751
19:40319227	T	0.0861
19:41012190	T	0.0323
19:41163679	T	-0.0504
19:46158293	A	-0.0456
19:46304585	T	-0.0317
19:46947693	A	-0.0363
19:47521455	T	0.0372
19:47615835	T	0.1148
19:49072239	A	0.0989
19:49595007	A	0.0475
19:49647459	A	0.0506
19:49689894	T	0.195
19:49695007	A	0.0428
19:50358133	T	-0.0391
19:53339237	T	0.0368
19:53399832	T	0.0342
19:56915621	A	0.0414
19:58789148	A	0.0782
19:7185801	T	-0.0469
19:8333090	A	0.0785
19:8915960	A	-0.0622
19:8916948	T	0.1893
1:10195940	A	-0.0596
1:102139435	A	-0.0708
1:10790797	A	0.0368
1:108262274	A	0.042
1:109372368	A	0.0275
1:111528779	A	-0.0453
1:112925914	T	-0.283
1:114231398	A	-0.0382
1:11438607	T	0.0797
1:117674749	T	-0.038
1:11827776	A	-0.0316
1:1186833	A	-0.4394
1:120555704	T	0.3455
1:14023251	A	-0.1222
1:145716763	A	0.0448
1:150438362	A	0.0383
1:154217643	T	0.0618
1:154560471	T	0.1218
1:154837939	A	-0.2467
1:155014968	T	-0.2741
1:155026114	T	-0.034
1:155033317	T	0.0727
1:155055863	A	-0.0483
1:155059869	T	-0.0847
1:155135036	A	0.6077
1:155205634	T	-0.7662
1:155347819	A	-0.2313
1:155437711	A	0.6174
1:155698425	T	0.0981
1:156007988	A	0.4801
1:156116488	T	-0.0408
1:156156789	A	0.0427
1:156300731	T	-0.3505
1:157153900	A	0.0397
1:157721533	A	-0.2663
1:158453419	A	0.1991
1:161056215	A	-0.1263
1:161058741	T	0.1473
1:161160872	T	0.0461
1:161184976	A	0.1618
1:161205966	T	-0.0985
1:161239143	A	0.0398
1:161389646	A	-0.0802
1:161447167	A	0.0797
1:161450597	T	-0.0661
1:161452866	T	0.123
1:161465387	A	0.1115
1:161468430	T	0.3862
1:161478859	T	-0.0633
1:164850457	A	-0.034
1:166962736	A	-0.0637
1:171471672	T	0.0824
1:171612267	A	-0.0448
1:171719769	T	-0.0701
1:171772453	T	0.0474
1:171845192	T	-0.0323
1:172447173	T	-0.0405
1:17319011	A	0.0304
1:183517524	T	-0.1512
1:185279353	A	-0.0355
1:19178744	A	-0.1148
1:19213876	A	0.1078
1:193520929	T	0.0301
1:194630450	A	-0.131
1:19480939	T	-0.0363
1:194890917	T	-0.1587
1:198567389	T	-0.0871
1:200646033	A	0.094
1:200852790	A	0.0479
1:200922586	A	-0.0463
1:201887721	T	-0.0328
1:202087540	T	0.0525
1:202093735	T	0.0315
1:204763289	T	-0.0547
1:205163798	A	-0.0762
1:205468015	A	-0.0411
1:205661418	T	0.1337
1:205717676	T	0.0857
1:205723572	T	0.1072
1:205723619	A	-0.1368
1:205784083	A	0.1468
1:205808873	A	0.194
1:205867013	T	0.0502
1:205907328	A	-0.0626
1:212732686	T	0.0383
1:21941913	T	0.1201
1:220163026	A	-0.0602
1:22066093	T	0.0577
1:222704230	A	0.0596
1:222974263	A	0.1177
1:224364569	A	0.0348
1:225028464	T	-0.0759
1:226623243	A	0.0916
1:226797733	A	0.0429
1:226890248	T	-0.1917
1:226916078	T	0.0838
1:226983330	T	-0.0807
1:227098776	T	0.0569
1:227913732	A	-0.0369
1:228059339	T	0.0969
1:228324167	A	-0.0776
1:228663606	T	-0.0763
1:230954855	T	-0.0489
1:231309804	A	-0.1449
1:231987129	A	-0.049
1:232136301	A	-0.0384
1:232161497	T	0.2638
1:232641589	T	0.0388
1:232664611	T	0.1099
1:243602390	A	-0.0354
1:243795607	A	-0.0586
1:244077683	T	-0.0313
1:24660916	T	-0.0466
1:246893948	T	-0.0396
1:247742773	T	-0.0491
1:25736369	T	0.062
1:26903175	A	-0.0693
1:30322404	A	-0.0409
1:33798824	T	0.0339
1:3506258	T	-0.1428
1:43774878	T	0.031
1:44600329	T	-0.038
1:45196673	T	-0.049
1:47430198	T	-0.0351
1:47702368	T	0.0375
1:53201844	T	0.1592
1:53233374	T	-0.0403
1:56083871	T	-0.0455
1:62545085	T	0.04
1:62675673	T	0.317
1:62737125	T	0.0908
1:65182611	T	0.0461
1:67090099	A	-0.0556
1:67247035	T	0.0445
1:6798979	A	-0.0797
1:69388951	A	0.0558
1:78070458	T	0.0555
1:78392446	A	0.0503
1:8495945	T	0.0466
1:8770538	A	0.0311
1:90992380	T	-0.0363
1:93570368	A	-0.0482
1:93837133	T	0.0475
1:94038847	A	-0.0403
1:95823833	T	-0.0349
1:97093839	T	0.05
20:1270726	T	-0.0393
20:1403686	T	-0.0355
20:14698357	A	-0.0298
20:19788016	A	0.0303
20:19830128	A	-0.0807
20:19980024	A	-0.0483
20:24645939	A	-0.0322
20:25275266	T	-0.1041
20:25401862	A	-0.041
20:25539937	T	0.0994
20:25672987	A	0.0617
20:26182690	A	0.0565
20:2628863	A	-0.0452
20:2828596	A	0.0326
20:29971435	A	-0.0427
20:30222139	T	0.05
20:3164686	T	0.0605
20:31687446	T	0.2054
20:31938224	A	-0.06
20:3209371	A	-0.0405
20:32302908	T	-0.0478
20:32328968	T	0.0415
20:33008905	T	0.0348
20:33090447	A	-0.0623
20:33361721	A	-0.0636
20:33662737	T	0.0617
20:33988114	A	0.0771
20:40904924	T	0.0548
20:44097173	A	0.0451
20:44446569	A	-0.1065
20:46407509	T	-0.0522
20:48618781	T	-0.0809
20:50788017	A	0.0373
20:55626821	A	0.0362
20:59949361	A	0.039
20:6006041	T	0.0788
20:60798046	A	-0.1182
20:61268794	T	-0.1165
20:61524564	A	-0.0519
20:62294447	A	0.1059
21:16812882	T	-0.0483
21:22838884	A	-0.1323
21:25811458	A	-0.0378
21:25946431	A	-0.0368
21:33935906	A	0.0357
21:35439714	A	0.0501
21:35677897	A	0.0356
21:35893737	T	0.0292
21:37768628	A	0.0551
21:38593620	T	-0.0411
21:38722674	T	0.0645
21:38740824	A	-0.0406
21:38852361	A	0.0727
21:39972727	A	0.03
21:40832232	A	0.0614
21:41452034	T	0.0649
21:41869268	A	-0.0617
21:43387212	T	0.0402
21:43397997	A	-0.0384
21:43589919	A	-0.0495
21:44357419	T	-0.036
21:45408892	A	0.0402
21:45666831	A	-0.1715
21:45708277	T	0.0322
22:24933069	T	-0.0482
22:27333794	T	0.0453
22:29557292	A	0.0411
22:33093398	A	-0.0571
22:36678118	T	-0.036
22:38035349	T	-0.0368
22:38204640	A	-0.036
22:41434158	A	-0.0585
22:41666645	A	0.1826
22:41755105	A	0.0671
22:42216326	A	0.0474
22:43246818	A	-0.0321
22:44116520	A	-0.0283
22:44219572	A	0.0401
22:44364594	T	-0.0443
22:50462626	T	-0.0516
22:50794282	A	-0.1057
2:100906427	T	-0.1534
2:102149954	T	0.1856
2:102286492	T	0.052
2:102368870	A	-0.2332
2:102468624	A	0.0752
2:102558407	A	0.0539
2:102655773	T	-0.2056
2:102658632	T	0.0784
2:111854524	T	0.0365
2:120375229	A	0.1047
2:123256102	T	0.0971
2:123566747	A	0.0384
2:134595521	A	0.0484
2:135202455	A	0.0479
2:135246958	A	-0.0694
2:135443940	A	0.0748
2:135464616	A	0.0798
2:135500179	A	-0.1162
2:135717240	T	-0.0529
2:135803425	T	-0.0455
2:135925002	T	0.0468
2:136388639	A	-0.0656
2:136403994	T	-0.0706
2:136781262	A	-0.0799
2:145801461	T	-0.0338
2:148572160	T	-0.0468
2:148955732	T	0.0384
2:150002824	A	-0.0306
2:158118624	A	0.0514
2:158635051	A	0.0691
2:16030231	A	0.0624
2:161080519	T	-0.1228
2:161159225	A	-0.046
2:161350638	A	0.1176
2:161354368	T	-0.066
2:161437584	A	-0.0378
2:161782909	A	-0.0504
2:164405728	T	-0.029
2:164451154	T	-0.1014
2:166140020	T	-0.055
2:166144638	A	0.0519
2:166991436	T	0.0333
2:167072851	A	0.0703
2:168979290	T	-0.056
2:169023263	T	-0.3143
2:169024629	A	0.2106
2:169071190	T	-0.0576
2:169074149	T	0.2126
2:169086737	T	-0.0402
2:169110394	T	0.1798
2:169110422	T	-0.0918
2:169117323	A	0.1387
2:169161223	T	0.0549
2:174440814	A	-0.1206
2:175186814	A	0.0319
2:180999334	T	0.0426
2:18131890	T	-0.0364
2:18132092	T	-0.0791
2:181826233	T	-0.0443
2:18315407	A	-0.07
2:183616913	A	-0.1124
2:190350153	A	-0.0367
2:190918038	A	-0.1052
2:191071057	A	0.2307
2:191300402	A	0.0456
2:191364828	T	0.2497
2:193369659	T	0.0373
2:200566940	T	0.1585
2:200895433	A	0.0423
2:201010225	T	-0.1284
2:201253956	A	0.042
2:201628804	T	-0.0584
2:202533160	A	0.0307
2:203072693	A	-0.0604
2:203703612	A	0.0512
2:204123832	T	0.0638
2:204410908	T	-0.0618
2:206852386	T	0.0515
2:207111685	T	-0.1384
2:207202731	T	-0.0416
2:209107931	A	-0.1088
2:209358951	T	0.0719
2:209512741	T	-0.1793
2:21481950	A	-0.0874
2:216266225	A	-0.0333
2:218816702	T	0.0794
2:219142491	T	-0.0554
2:220385220	T	0.0267
2:226413005	T	-0.0676
2:229272784	A	0.0306
2:231878875	T	-0.0434
2:232796610	T	0.06
2:233864457	T	0.0491
2:234148244	A	0.0903
2:234710666	A	-0.0391
2:236943672	T	0.0519
2:23899948	A	0.0456
2:239323169	A	0.0367
2:24102691	A	-0.0471
2:242126814	A	-0.0414
2:242129831	A	0.0947
2:25588969	T	0.0707
2:26013180	A	-0.0457
2:26178621	T	-0.1936
2:26191490	A	0.0526
2:26583268	T	-0.0594
2:26912079	A	0.0347
2:27705437	T	-0.0351
2:29111099	T	0.0575
2:29169917	A	0.1134
2:31832807	T	-0.0428
2:32106040	A	-0.0423
2:32503526	T	-0.0479
2:32811909	A	-0.0472
2:32940260	T	-0.0664
2:33878680	T	-0.1755
2:37410248	T	0.2263
2:38142277	T	0.048
2:38180088	A	-0.0435
2:46013353	T	0.1249
2:50627626	T	-0.0693
2:54417645	A	-0.0365
2:55864064	A	0.073
2:61079090	A	0.0328
2:61347469	T	0.1965
2:61446953	T	-0.0665
2:61763170	T	0.1978
2:61763207	T	0.0552
2:62196278	T	-0.0359
2:62713533	T	0.044
2:63783507	T	-0.173
2:64116589	A	0.0459
2:67806472	A	-0.0403
2:69431	T	0.0425
2:69767803	A	0.0493
2:71202989	T	-0.1778
2:72501137	T	-0.0421
2:85560483	A	-0.0329
2:88476288	A	0.0467
2:88830446	A	0.0472
2:89072731	A	0.0577
2:95555581	T	0.0899
2:96025765	A	0.0784
2:97569735	A	-0.0694
2:99004173	T	0.0481
2:99118005	T	0.0441
2:99292476	T	-0.0369
3:100763611	T	-0.0477
3:10190577	A	0.0373
3:10300941	A	-0.1231
3:10876240	A	-0.0368
3:111686738	A	0.0344
3:112245295	A	0.1391
3:121411876	A	0.0392
3:121460412	T	-0.0466
3:121675990	A	-0.0468
3:121888928	T	0.0696
3:122109601	T	-0.1797
3:122196892	T	0.0861
3:122270446	T	0.171
3:122571435	A	0.0541
3:123143272	A	0.0361
3:124366890	T	0.1383
3:124752871	A	0.0539
3:12526198	T	0.132
3:12921013	T	0.0369
3:132918607	A	-0.0833
3:141690440	T	0.0471
3:150018637	A	-0.1008
3:150942075	A	-0.0555
3:151112968	A	-0.0639
3:151133211	A	0.082
3:151956589	A	0.1084
3:152066793	A	-0.0383
3:155375816	T	-0.0609
3:156624270	A	-0.0333
3:160812752	T	0.0514
3:160888454	T	0.0971
3:161077630	A	-0.0605
3:164747930	T	-0.032
3:165020212	A	-0.0368
3:167538984	A	-0.0395
3:17214801	A	0.0587
3:175960305	A	-0.0382
3:176977132	A	0.0792
3:178861417	T	-0.0641
3:180797921	T	-0.0577
3:18081271	T	0.1259
3:18227421	A	-0.0351
3:182656610	T	-0.0735
3:182694981	A	-0.0801
3:182760073	T	0.1492
3:182852214	T	-0.2412
3:182863473	A	0.0488
3:182897920	A	0.0581
3:182915574	A	0.0488
3:183482615	T	0.0609
3:18361759	A	-0.1652
3:183980416	T	-0.0652
3:184745533	A	0.0399
3:184940498	T	-0.056
3:185550881	T	-0.0376
3:185834290	T	0.0388
3:18674261	T	-0.0394
3:191953137	A	-0.1247
3:19312697	A	0.0449
3:195775449	T	-0.0523
3:21421421	A	0.0539
3:24012793	T	0.0322
3:28700178	A	0.0645
3:28712248	A	0.0542
3:29629760	T	-0.0543
3:32327421	A	-0.0297
3:33655138	A	0.0538
3:3755608	A	0.0387
3:39201519	A	-0.0788
3:39307162	A	0.0433
3:39598543	A	-0.0532
3:43226220	A	0.0549
3:43476816	A	-0.0525
3:43698167	A	-0.0343
3:43862251	A	-0.0343
3:43888765	T	0.0406
3:43931049	T	0.1394
3:45223971	T	0.1288
3:45882792	T	-0.0705
3:45885360	T	0.0339
3:46112883	A	0.1126
3:46140770	T	-0.0354
3:46141902	T	-0.0606
3:46857156	T	-0.0722
3:46908706	T	0.1403
3:46978150	A	-0.3733
3:47043386	T	-0.0513
3:47314496	A	0.0618
3:47568984	A	-0.0537
3:47610418	T	0.0621
3:47895705	T	0.0796
3:48011337	A	-0.0623
3:48333546	T	-0.0608
3:48406286	T	-0.0789
3:48428472	A	-0.0817
3:48748989	T	0.0637
3:48766111	A	-0.0884
3:48835245	A	0.1183
3:48938167	A	-0.1057
3:48938762	T	-0.0507
3:49025101	A	-0.0581
3:49083566	A	0.0649
3:49162583	T	0.099
3:49220504	A	0.0985
3:49342417	A	-0.0552
3:49495682	T	0.1038
3:49502779	A	0.0594
3:49568181	A	0.107
3:49651534	T	-0.0581
3:49740895	A	0.1676
3:49808007	A	0.0989
3:49820445	T	0.1242
3:49965551	T	0.0518
3:50056265	A	-0.0616
3:50154223	T	-0.0592
3:52214610	T	0.1043
3:52261031	A	-0.0396
3:52455432	T	0.1336
3:52468940	T	0.0962
3:52649748	A	-0.0501
3:52814709	A	0.0586
3:52986012	T	0.0492
3:53087621	A	0.0561
3:53332363	A	-0.054
3:56014781	A	0.069
3:56549965	A	-0.1643
3:57684028	A	0.1753
3:58292485	A	-0.1303
3:60298473	T	-0.046
3:62562791	T	0.0431
3:63882476	T	0.0436
3:69309790	T	-0.1923
3:69585334	A	0.0322
3:78604352	T	-0.1077
3:78608348	A	0.0335
3:81581064	T	-0.0436
3:81881256	A	0.0435
3:81898999	A	0.1022
3:87194716	A	-0.0353
3:8811646	A	-0.05
3:9340324	T	0.0333
3:94018746	T	0.0344
3:9504099	A	-0.0708
3:96921359	T	-0.1607
3:97799541	T	0.1819
3:98330203	T	-0.0363
4:1001742	T	-0.0582
4:1008212	T	-0.1812
4:1024287	T	0.0462
4:102926923	A	-0.0895
4:103166258	T	-0.1324
4:103188709	T	-0.0935
4:1033749	T	0.0962
4:1082829	T	0.0457
4:114369065	T	0.0877
4:114391870	A	-0.1951
4:114447191	A	0.044
4:1197492	A	0.131
4:128013661	A	-0.0385
4:128828411	T	-0.0448
4:129107049	T	-0.0445
4:1311933	T	0.1955
4:131221697	T	0.0492
4:1312394	T	-0.0667
4:132987133	T	0.0379
4:133792853	T	0.1797
4:140455254	T	-0.0387
4:14167196	A	-0.0988
4:146875551	T	0.0454
4:15103106	T	-0.0601
4:15354235	A	-0.1398
4:153894243	A	-0.0476
4:15501503	A	0.1245
4:15517936	T	-0.0553
4:15620408	T	0.1001
4:156268495	A	0.1275
4:15702175	T	0.0426
4:15713608	A	-0.1329
4:15737348	A	0.1024
4:15751051	A	0.1242
4:15753687	A	0.1794
4:15829612	A	0.0564
4:15897924	A	-0.035
4:15914006	A	0.0444
4:170306542	A	-0.053
4:170573296	A	0.0947
4:170583157	A	-0.0644
4:17622910	T	-0.0874
4:176877971	T	0.0438
4:17824830	T	-0.1997
4:17891651	A	0.0951
4:17906220	T	-0.1386
4:17953590	A	0.0825
4:21523839	A	-0.0378
4:2732690	A	0.037
4:2891195	A	0.0543
4:2901349	A	0.0656
4:41288441	A	0.0493
4:41867388	T	-0.0846
4:42173199	T	0.0441
4:47221089	T	0.0535
4:47372139	A	0.0463
4:48336371	T	0.0759
4:54642687	A	-0.1474
4:6326976	T	0.0759
4:701896	A	-0.0911
4:71040041	T	-0.0589
4:733630	A	0.1883
4:734351	A	0.0682
4:749620	T	0.1894
4:758444	T	-0.1231
4:759463	A	0.0902
4:76467081	A	-0.0363
4:76530430	A	0.057
4:76855170	A	0.0694
4:76917168	T	0.1698
4:76990450	T	0.1998
4:77076710	A	0.0612
4:77100807	T	0.2014
4:77111032	T	-0.0647
4:77147969	A	-0.0906
4:77174072	T	-0.1749
4:77176674	A	0.1028
4:77198054	T	-0.0906
4:77202861	A	-0.0551
4:77222933	A	-0.0713
4:77289408	A	-0.0814
4:77300408	A	-0.1281
4:77455332	T	-0.0411
4:77551856	T	-0.0356
4:77624747	A	-0.1373
4:77645873	T	0.2104
4:77831307	A	0.0397
4:799988	T	-0.0371
4:80897345	A	0.0558
4:81167508	T	0.0328
4:831852	A	0.0847
4:835425	T	0.0666
4:852939	A	0.205
4:85504784	T	-0.0935
4:873901	A	0.2242
4:893687	A	-0.1087
4:893712	T	0.1159
4:89617387	A	-0.0478
4:90205253	A	-0.0419
4:90280428	A	-0.0469
4:90296109	T	0.1781
4:903249	A	0.2312
4:90368545	A	0.202
4:90412435	A	0.115
4:90441114	T	-0.0688
4:90453241	A	0.0691
4:90470660	T	0.1286
4:90513701	A	0.1471
4:90538467	A	-0.1572
4:90573396	A	0.1369
4:90579508	A	-0.1095
4:90594987	A	-0.101
4:90603678	A	-0.203
4:90606518	T	0.1059
4:90619032	T	0.3044
4:90624593	T	-0.2138
4:90624853	A	-0.0917
4:90626111	A	-0.2764
4:90627967	A	-0.3132
4:90673143	T	0.3266
4:90684278	A	-0.3359
4:90700329	T	-0.1678
4:90720957	A	-0.0798
4:90757294	A	-0.2039
4:90788943	A	0.19
4:90804532	T	0.1243
4:90810340	A	0.3754
4:90813854	T	-0.1487
4:90859279	A	-0.1962
4:90868355	T	-0.2376
4:90882543	T	-0.1576
4:90908696	A	0.1234
4:90927238	A	-0.1488
4:90932286	A	-0.1343
4:90955553	A	-0.2561
4:90967340	T	0.2829
4:90982912	A	-0.1962
4:91009715	T	0.0454
4:91018641	T	-0.0397
4:91024178	T	-0.2297
4:91033047	A	0.3361
4:91057794	A	-0.1552
4:91133262	A	0.1221
4:91164040	T	0.2062
4:91212092	T	-0.0551
4:91212607	T	0.0936
4:91278545	A	0.3511
4:91291937	T	0.0559
4:91383333	A	-0.2218
4:951947	T	-0.2117
4:992236	A	-0.0417
5:100703758	T	-0.0578
5:102057207	A	-0.087
5:102363402	T	0.0616
5:102660400	T	0.0552
5:10445956	A	-0.0595
5:107005910	A	0.0529
5:109514891	T	0.0407
5:112021299	A	-0.1924
5:112288617	A	0.2085
5:117390364	A	-0.0308
5:120850339	T	-0.1084
5:121065201	T	-0.0544
5:123545053	A	0.0382
5:128158288	T	0.0861
5:131680264	A	-0.0684
5:132536855	T	-0.0342
5:132754003	A	-0.0362
5:133433509	T	-0.0416
5:133898780	A	-0.0385
5:133924478	T	0.0894
5:134199105	A	-0.0926
5:134348703	T	-0.0447
5:1372987	A	-0.0502
5:137544397	T	-0.0453
5:137782204	A	0.0479
5:13980278	T	0.0397
5:140537004	T	-0.0575
5:141311896	T	-0.1052
5:141330954	T	0.0488
5:141337225	A	-0.0434
5:141345062	T	0.0297
5:14163572	T	0.0334
5:145852127	A	0.2175
5:149197815	T	-0.0909
5:149784414	T	0.0549
5:149861956	A	-0.0882
5:150550559	A	0.0501
5:150564634	T	0.0844
5:150566196	T	0.0405
5:156479424	A	-0.057
5:162786281	T	-0.0531
5:172078262	A	0.0371
5:174089439	T	0.0364
5:176532649	T	-0.0938
5:176733341	A	0.0307
5:176741180	A	0.0503
5:177972560	T	0.1641
5:178425914	T	0.0465
5:179391061	T	-0.1917
5:29606361	T	-0.0818
5:36000291	T	-0.1179
5:36429888	T	-0.0774
5:38046354	A	0.0399
5:40756226	T	0.0666
5:50759415	A	-0.0349
5:53537742	A	-0.049
5:59736085	A	-0.0454
5:59967312	A	-0.2485
5:60011636	A	0.1351
5:60139881	A	0.0552
5:60150889	T	0.1637
5:60250062	A	-0.2046
5:60297500	A	0.1497
5:60437381	A	0.0499
5:64952500	T	0.0391
5:75584423	A	-0.0687
5:79591429	T	0.0713
5:79620323	A	-0.1372
5:79846926	T	0.0964
5:79852478	T	0.0886
5:80220503	T	0.1415
5:80842034	A	0.0374
5:86947591	A	0.0587
5:87050416	A	-0.0424
5:87513775	T	-0.0408
5:87772738	A	-0.0528
5:89577868	T	0.0405
5:90051963	A	-0.2083
5:96223552	A	-0.0574
6:100329446	T	0.0388
6:105559015	A	0.1797
6:108643163	T	0.0803
6:108983162	T	0.0912
6:109972453	A	-0.1744
6:110452129	A	0.0883
6:110759274	A	0.0552
6:110787371	A	-0.0469
6:111489059	T	0.0515
6:111829239	A	0.0404
6:112122373	T	0.0417
6:112149634	A	0.0693
6:112164313	A	-0.0797
6:112197053	A	-0.1087
6:112280335	T	0.1487
6:112341279	A	-0.0551
6:112352410	T	0.0663
6:112534860	A	-0.0505
6:119144571	T	0.1107
6:119322992	T	0.0513
6:119396266	T	0.1151
6:119449385	T	0.0431
6:123125411	T	-0.0373
6:123189568	A	-0.1211
6:123246700	T	0.0419
6:126233691	A	0.0506
6:129537858	A	-0.0367
6:129905249	A	0.0644
6:130086822	A	0.0489
6:13657040	A	-0.0456
6:137252685	T	0.0413
6:13817359	T	-0.0489
6:139201068	A	-0.0342
6:143851247	A	-0.1066
6:147373917	T	-0.0325
6:148341115	A	-0.0648
6:148823562	T	0.034
6:148824840	A	-0.0484
6:151533817	T	0.0718
6:151628947	A	-0.0404
6:152102352	A	-0.0368
6:152539857	T	-0.0985
6:159340625	T	0.0519
6:159608948	A	0.1568
6:16007218	A	0.1214
6:168603022	A	-0.0513
6:168625719	A	-0.0544
6:168785616	T	0.055
6:17525782	A	-0.0302
6:20046786	T	-0.0447
6:2110826	T	0.1313
6:22460086	A	0.0338
6:231281	A	-0.0991
6:24399181	A	-0.0763
6:25759066	T	-0.0443
6:25903308	A	-0.0383
6:26285748	A	0.2416
6:26389926	T	0.0487
6:26396857	A	-0.1573
6:26566368	T	0.0553
6:26864327	A	0.213
6:27019575	A	0.0496
6:27079920	T	-0.0699
6:27279852	T	0.0466
6:27299567	T	-0.063
6:27483385	T	-0.1698
6:27674326	T	-0.1371
6:27681215	A	0.0836
6:27694460	A	0.1017
6:27836810	A	0.1259
6:27885356	T	0.036
6:28037020	T	-0.0816
6:28054198	A	-0.0958
6:28547283	T	-0.0902
6:28916248	T	-0.1122
6:29181314	A	0.0465
6:29373361	T	0.0941
6:29723674	T	0.0443
6:29824267	A	0.0528
6:30109861	A	0.0629
6:30116078	A	0.052
6:30280125	A	-0.0567
6:30383768	A	0.0439
6:30739904	A	0.0408
6:30767219	T	-0.0629
6:30897774	A	0.0374
6:30933397	A	-0.048
6:31063413	T	0.0804
6:31066716	A	-0.0663
6:31100869	A	0.033
6:31106643	A	0.0288
6:31173433	A	-0.0494
6:31184949	A	-0.0999
6:31431820	T	-0.0393
6:31435991	T	-0.0537
6:31449778	A	0.0582
6:31452103	A	-0.0323
6:31530873	A	-0.1577
6:31590354	A	-0.0765
6:31622606	A	-0.0346
6:31657701	A	-0.0656
6:31769614	A	-0.1431
6:31846234	A	0.0791
6:31873292	T	-0.12
6:31915614	A	0.086
6:32036055	T	-0.1716
6:32062687	A	-0.0475
6:32109938	T	-0.0785
6:32131510	T	0.0704
6:32149801	T	-0.0803
6:32206465	A	0.0508
6:32303848	A	-0.0936
6:32343604	T	0.081
6:32390578	T	0.0491
6:32395000	A	-0.1496
6:32395036	T	-0.0718
6:32409530	A	-0.0478
6:32578772	A	-0.1687
6:32634646	T	0.0686
6:32648285	A	0.1284
6:32669817	T	-0.061
6:32682862	T	-0.0399
6:32712666	T	-0.094
6:32733823	T	-0.0802
6:32743835	T	-0.1109
6:32804798	A	-0.0357
6:32861920	A	0.0586
6:32899296	T	-0.0341
6:32921104	T	0.1089
6:32941506	T	-0.1726
6:32950382	T	-0.0869
6:32953711	T	0.0502
6:32973303	T	-0.049
6:32981683	A	0.1
6:33137689	T	0.0501
6:33604606	T	0.0528
6:33679943	T	-0.1883
6:34800390	T	0.2314
6:390658	T	0.0522
6:412802	A	-0.03
6:41939806	A	-0.0316
6:42931224	A	0.0373
6:43741201	A	-0.0699
6:46184459	A	-0.0388
6:46229444	T	-0.0521
6:48781938	A	-0.2449
6:51159995	A	-0.0423
6:55878415	A	0.0365
6:56515485	A	-0.067
6:65912462	T	0.0902
6:70424299	T	0.0485
6:72205635	A	-0.0341
6:72457298	A	-0.0605
6:72460724	A	0.0434
6:72487762	T	0.0669
6:74723033	A	0.0374
6:7561345	A	0.0408
6:83689034	A	-0.0361
6:89919269	A	0.1126
6:96007343	T	-0.0351
6:97662784	A	-0.0337
7:100096742	T	-0.0591
7:100128114	A	-0.1776
7:10384365	T	0.0327
7:105138634	T	-0.0835
7:113111033	A	-0.0472
7:117340191	A	0.0439
7:117428061	T	0.0759
7:127716892	A	0.0307
7:129045986	A	0.1141
7:129663496	T	0.0394
7:130853246	T	0.0437
7:143167074	T	-0.0545
7:149369469	T	-0.027
7:149509419	T	0.0369
7:1502497	T	0.1287
7:15262499	T	-0.0423
7:155428674	T	-0.036
7:157931928	A	0.0379
7:157986458	T	0.041
7:1845368	A	-0.0968
7:21593293	T	-0.1822
7:21682636	A	-0.0326
7:22751073	T	-0.0403
7:22777188	A	-0.0657
7:22844846	A	0.0344
7:22877584	A	0.0543
7:23035294	A	-0.0459
7:23149243	T	-0.1414
7:23208043	A	0.0625
7:23209757	T	0.0869
7:23230554	A	0.0804
7:23232659	T	0.1053
7:23394992	T	-0.0657
7:23430418	T	-0.0553
7:23462162	A	-0.0507
7:23656604	T	0.084
7:23936538	A	-0.0406
7:24796229	T	0.0323
7:2618492	T	0.0576
7:2703652	T	-0.0428
7:29844708	A	0.0321
7:30245948	A	0.1309
7:30606700	T	-0.0667
7:35406085	T	0.0316
7:37885121	T	-0.0362
7:43410708	A	-0.0549
7:43487427	A	0.0646
7:43900176	T	0.0685
7:44132340	A	0.042
7:4787508	A	-0.1516
7:48354480	T	0.0375
7:48449620	A	-0.0667
7:50619227	A	-0.1389
7:50899833	T	0.1594
7:51123343	T	-0.0727
7:51640576	T	0.0322
7:6065309	A	0.0872
7:6070199	A	0.1652
7:6369946	A	-0.0856
7:6449272	A	0.0374
7:64692000	T	-0.1496
7:6508376	T	0.0669
7:65509290	T	-0.037
7:65765988	A	-0.0362
7:66236607	T	-0.0364
7:6652740	T	-0.0922
7:68226769	T	0.0451
7:71143238	T	0.0693
7:7298704	A	0.0357
7:75703719	A	0.0949
7:79998372	T	0.1243
7:82483488	T	-0.0476
7:87524401	A	-0.1941
7:92230162	T	0.0399
7:94304344	T	-0.044
7:95058634	T	-0.0484
7:95078296	A	0.0482
7:95225106	T	0.0414
7:95336603	A	-0.0456
7:97786282	A	0.0345
7:99562155	A	-0.0366
8:100884323	A	0.042
8:10280818	A	-0.0347
8:104138101	A	-0.0648
8:10583506	A	0.0342
8:10999583	T	-0.0385
8:110371435	A	-0.0382
8:110644774	T	-0.0594
8:11309780	A	-0.0392
8:116508624	A	0.0488
8:11669676	A	-0.0869
8:11691142	T	0.0585
8:11707174	A	0.0911
8:123470712	A	-0.0351
8:125588934	T	-0.0841
8:128160055	A	0.0431
8:130946721	T	-0.0528
8:131153067	A	-0.049
8:133876930	T	0.0439
8:133896096	T	-0.0905
8:134093909	A	0.1639
8:135561014	T	0.1123
8:138905296	A	0.0499
8:141774282	A	-0.0359
8:142509990	T	0.2321
8:145575487	T	-0.0359
8:16698609	A	-0.0386
8:16704077	A	-0.0437
8:16715799	A	-0.0713
8:17927609	T	-0.1113
8:19822830	A	0.0399
8:22525980	T	0.0538
8:22712077	A	-0.0432
8:23013968	T	0.1879
8:27466315	T	-0.0394
8:27907660	T	-0.0361
8:28133710	T	-0.0635
8:28809951	A	0.0391
8:3078351	A	0.0392
8:31942557	A	0.0863
8:33478827	A	-0.1362
8:34057734	A	-0.052
8:38240008	A	-0.0464
8:38966013	A	-0.0311
8:39567333	T	0.0356
8:4870144	A	-0.0361
8:55324342	T	0.0386
8:69029244	A	-0.04
8:71015103	A	0.0801
8:73930681	T	0.04
8:74864575	A	-0.235
8:78160049	A	0.0347
8:8307643	T	0.0453
8:85772129	A	-0.0545
8:94708377	A	0.1272
8:9523947	T	-0.0703
8:95637906	A	-0.0379
8:99082125	A	-0.0528
8:99241063	A	-0.0398
9:104951899	A	-0.0372
9:107055840	T	-0.0312
9:108180549	T	-0.0817
9:108584272	A	-0.07
9:109769239	T	-0.0597
9:116138770	A	0.2529
9:123790621	T	0.0361
9:124108262	A	0.0496
9:127688216	T	0.089
9:128180332	A	-0.0354
9:128441641	T	0.0407
9:130261113	A	0.0881
9:130583174	A	-0.0309
9:136359053	A	-0.077
9:136407354	T	-0.0856
9:136489290	T	-0.0488
9:136503819	T	0.034
9:136600588	T	0.0345
9:137655173	A	-0.0429
9:139336813	T	-0.0408
9:139566889	A	-0.0812
9:16903850	A	0.0373
9:17565388	A	-0.044
9:17576062	T	-0.1701
9:17577943	T	0.1635
9:17579690	T	-0.0855
9:17627444	A	-0.0778
9:17726888	T	0.0934
9:17729405	A	-0.0442
9:17758945	A	-0.052
9:24616032	T	0.0376
9:33778399	A	-0.051
9:34046391	T	-0.0619
9:34363566	T	-0.0435
9:72472831	T	0.0336
9:86258685	A	-0.0417
9:92034938	T	-0.0308
9:92254897	A	-0.059
9:93256092	T	-0.0503
9:94922307	A	-0.0494
9:95559852	A	-0.0408
9:96087807	T	-0.0434
9:98222665	T	-0.0503
